# Supplementary material for: The Sigma Factor AlgU Regulates Exopolysaccharide Production and Nitrogen-Fixing Biofilm Formation by Directly Activating the Transcription of pslA in Pseudomonas stutzeri A1501
Source: Genes (Basel). 2022 May 12;13(5):867. doi: 10.3390/genes13050867 (PMC9141998; doi:10.3390/genes13050867)
Supplement: Supplementary file 1 [file genes-13-00867-s001.zip]

Archive with 1 entries (1 files):
- genes-1614025-supplementary.pdf
